# Supplementary material for: Atypical Legionella GTPase effector hijacks host vesicular transport factor p115 to regulate host lipid droplet
Source: Sci Adv. 2022 Dec 16;8(50):eadd7945. doi: 10.1126/sciadv.add7945 (PMC9757750; doi:10.1126/sciadv.add7945)
Supplement: Supplementary file 2 — Raw data S1 to S19 [file sciadv.add7945_raw_data_s1_to_s19.zip]

Archive with 1 entries (1 files):
- sciadv.add7945_raw_data_s1_to_s19.xlsx
