# Supplementary material for: Atypical Legionella GTPase effector hijacks host vesicular transport factor p115 to regulate host lipid droplet
Source: Sci Adv. 2022 Dec 16;8(50):eadd7945. doi: 10.1126/sciadv.add7945 (PMC9757750; doi:10.1126/sciadv.add7945)
Supplement: Supplementary file 2 — Raw data S1 to S19 [file sciadv.add7945_raw_data_s1_to_s19.zip › sciadv.add7945_raw_data_s1_to_s19.xlsx]

## Sheet: raw_data_1
Fig.2H Knockdown of p115 suppresses the cytotoxicity of LegA15
	Vector			LegA15			p115			LegA15+p115
shctrl	1.007	1.031	0.9961	0.408288	0.361251	0.420934
shp115	1.001	0.9972	1.005	0.85736	0.88136	0.841897	0.957958	0.859323	0.937124	0.59375	0.50432	0.48143

## Sheet: raw_data_2
Fig. 3C LegA15 inhibits the secretion of SEAP
	Cell lysate			Supernatant
Vector	0.17	0.16	0.17	0.6307	0.7441	0.7462
LegA15	0.78	0.79	0.75	0.4109	0.41	0.4331
AnkX	0.96	0.97	0.99	0.1348	0.1393	0.1382

## Sheet: raw_data_3
Fig. 4B Ligand binding analyses of LegA15 by synchronous fluorescence titration																							GTP
CTP(um)	282nm			ATP(um)	282nm																		282
0	477.933	671.169		0	653.486	559.088																0	572.577	1
2	470.086	624.965		2	651.838	529.95																0.2	536.066	0.936233
5	417.054	617.586		5	597.516	495.264																0.5	472.921	0.825952
10	380.01	558.959		10	564.636	498.063																1	411.168	0.7181
15	358.159	534.82		15	580.609	496.922																1.5	384.288	0.671155
20	338.665	528.642		20	563.462	466.379																2	369.499	0.645326
																						2.5	323.434	0.564873
GTP(um)	282nm			NAD(um)	282nm
0	725.256	670.096		0	678.389	666.021
2	601.307	600.624		2	659.511	634.294
5	511.667	511.593		5	653.557	640.543
10	433.131	442.543		10	636.858	634.626
15	376.378	376.378		15	590.075	595.664
20	352.181	342.4		20	597.634	620.308

## Sheet: raw_data_4
Fig. 5A The GTPase activity of LegA15
CK	GTP	GDP	GMP-PNP
0.086081	2.80037	0.086081	0.099042
0.097341	2.74331	0.10132	0.13504
0.102926	2.42371	0.083109	0.10227

## Sheet: raw_data_5
Fig. 5B Enzyme kinetics of LegA15 measured using a concentration gradient of GTP with 1 mM LegA15
time (s)	2.5 mM			5 mM			10 mM			20 mM			30 mM			40 mM			50 mM			60 mM
0	20551	20451	20553	20521	20421	20503	20521	20642	20444	20671	20762	20550	20871	20680	20798	20991	21052	20678	20921	21090	21058	21042	20819	20905
32.995	20573	20474	20575	20566	20466	20608	20677	20798	20600	20717	20815	20612	20993	20873	21072	21177	21236	21068	21469	21433	21508	21543	21652	21452
65.997	20590	20499	20598	20593	20493	20735	20856	20977	20779	20874	20971	20778	21265	21147	21341	21312	21476	21302	21602	21666	21838	21784	21891	21696
98.977	20615	20512	20622	20677	20577	20819	21033	21054	20856	21139	21243	21031	21417	21298	21494	21592	21757	21478	21930	21992	22171	22069	22177	21985
131.974	20638	20536	20667	20716	20616	20858	21227	21248	21050	21217	21319	21120	21524	21401	21605	21893	21958	21684	22148	22216	22288	22398	22408	22210
164.961	20653	20550	20674	20830	20730	20972	21237	21258	21060	21360	21467	21256	21743	21627	21827	22118	22173	21908	22455	22528	22590	22626	22732	22536
197.988	20678	20586	20679	20923	20823	20965	21317	21438	21240	21584	21689	21488	21950	21833	22031	22322	22380	22112	22668	22635	22701	23066	23175	22982
230.979	20698	20593	20684	21167	20897	21009	21311	21432	21234	21606	21713	21511	21976	21858	22058	22555	22512	22243	22948	22920	23086	23361	23170	23271
263.951	20729	20610	20690	21110	21010	21052	21362	21483	21285	21737	21837	21639	22010	21893	22082	22588	22552	22372	23163	22933	23102	23399	23104	23318
296.943	20747	20636	20757	21156	21056	21098	21516	21637	21439	21738	21842	21643	22121	21909	22194	22680	22627	22474	23184	23056	23028	23370	23276	23285
329.913	20769	20662	20762	21138	21038	21280	21538	21659	21461	21770	21878	21661	21957	21837	22036	22689	22654	22478	23168	23119	23161	23430	23539	23346
362.884	20783	20682	20785	20983	20883	21125	21596	21717	21519	21750	21850	21649	22012	21890	22088	22693	22718	22448	23155	23126	23193	23394	23605	23310
395.912	20801	20697	20806	21074	20974	21216	21445	21566	21368	21746	21849	21646	22267	22140	22146	22690	22752	22433	23134	23110	23176	23329	23634	23240
428.903	20819	20706	20810	21278	21078	21420	21659	21780	21582	21750	21853	21647	22001	21880	22175	22686	22713	22493	23114	23089	23158	23387	23597	23301
461.895	20816	20715	20813	21360	21260	21502	21590	21711	21513	21759	21860	21658	22176	22050	22259	22683	22704	22487	23142	23118	23172	23431	23640	23342
494.866	20821	20720	20818	21191	21091	21333	21739	21860	21662	21799	21901	21668	22155	22031	22236	22699	22718	22496	23140	23112	23167	23399	23604	23310
527.875	20826	20724	20823	21276	21176	21418	21693	21814	21616	21793	21824	21672	22160	22034	22232	22683	22719	22502	23182	23142	23210	23390	23599	23307
560.851	20831	20730	20826	21218	21118	21360	21697	21818	21620	21777	21841	21676	22139	22012	22236	22685	22706	22492	23162	23137	23200	23398	23608	23313
593.874	20835	20734	20830	21219	21119	21361	21715	21836	21638	21765	21852	21674	22202	22031	22249	22675	22696	22482	23160	23139	23207	23385	23693	23296
				GTP (μM)	Rate constant (V0, mM•s-1)
				2.5	0.002211	0.001922	0.002189
				5	0.003876	0.003389	0.002744
				10	0.005023	0.004327	0.004327
				20	0.006519	0.006863	0.006697
				30	0.006626	0.007048	0.007381
				40	0.006587	0.006701	0.006855
				50	0.007051	0.006794	0.007509
				60	0.007514	0.006592	0.007483

## Sheet: raw_data_6
Fig. 5C The divalent metal ions were required for the GTPase activity
None Mg2+	Mg2+	EDTA	Ca2+	Zn2+	Cu2+	Mn2+	Co2+	Ni2+	Li+	Fe3+	NH4+
0.086081	2.84249	0.126081	0.962149	0.998779	-0.01465	3.56288	3.9475	2.73871	0.797314	0.040293	0.699634
0.097341	2.67766	0.103123	1.03541	0.760684	0.040293	3.47131	3.59951	2.39072	0.449328	0.003663	0.809524
0.102926	2.78755	0.11565	1.05372	0.833944	0.021978	2.99512	3.54457	2.44566	0.614164	-0.01465	0.772894

## Sheet: raw_data_7
Fig. 5D The GTPase activity of LegA15 was impaired by all GTP binding mutations
WT	R291A	Q356A	C361S	K367A	R408A	RK2A
3.2906	1.45995	0.211723	0.181723	0.281723	2.06838	0.112918
2.78388	1.26984	0.341283	0.151723	0.25145	2.17827	0.21521
2.85714	1.28816	0.26472	0.281723	0.37619	1.90501	0.187918

## Sheet: raw_data_8
Fig. 5F Replacement of Lys367 with arginine preserved the GTPase activity of LegA15
	CK			WT			K367R
Pi (uM)	0.31	0.32	0.16	2.82	2.41	2.53	2.52	2.61	2.5

## Sheet: raw_data_9
fig. S1A Viability of mammalian cells expressing FLAG-LegA15
	L929			Hela			HEK293T
Vector	0.9845	1.0876	0.990156	1.0845	1.023	0.999156	1.1845	0.9823	1.0156
LegA15	0.5153	0.5023	0.5501	1.0845	1.023	0.999156	0.66321	0.5831	0.63027

## Sheet: raw_data_10
fig. S6 Fluorescence titrations for nucleotides binding to LegA15 by ATP
Wavelength(nm)	0μM	2μM	6μM	10μM	14μM	18μM	20μM
250	4.10737	2.40599	1.89833	1.98685	1.67953	0.596329	1.09692
251.07	2.74834	3.66202	3.75788	3.5329	1.30688	2.01126	1.56413
252	4.86838	3.74814	4.6563	2.65556	2.47549	1.07016	1.94399
253.07	6.25062	6.23676	3.09882	3.38286	1.67346	4.52418	2.14994
254	8.55589	6.32472	7.07991	5.50036	2.8236	3.34705	3.17199
255.07	9.28032	10.2824	7.69734	5.54375	5.56476	2.5966	3.73944
256	11.9863	8.66532	7.03307	6.97124	4.00116	7.43075	3.82086
257.07	13.99	11.9889	8.92003	7.95098	7.43671	5.18066	7.12737
258	16.3363	13.5835	11.1232	9.42478	7.53312	6.12608	4.59706
259.07	16.3268	14.2438	11.6045	9.91911	7.55133	6.33196	5.68115
260	16.9717	16.3733	11.579	10.3413	7.57545	6.13781	6.431
260.93	17.7837	15.3009	11.6031	10.4487	9.14729	6.40372	6.61478
262.03	17.3437	15.01	12.7958	9.94046	8.94207	7.82786	6.63386
262.96	17.6983	16.724	12.4265	11.3833	10.1223	8.83368	7.47317
264.06	19.4095	17.2886	14.219	12.3402	9.49698	9.24794	8.83057
265	23.8993	21.0371	16.8809	15.6567	12.4383	11.8848	11.4583
265.93	26.2889	25.364	20.5194	18.139	15.9834	13.7518	13.469
267.03	35.4749	32.4518	26.8065	24.4628	22.5069	17.8764	19.7633
267.96	51.3142	44.4694	37.7515	29.8696	27.8981	25.9993	25.2849
269.06	76.6726	69.0322	52.9423	49.8567	46.4122	40.1737	38.3667
270	114.41	107.982	91.7415	79.0489	71.6106	64.6744	63.0345
271.07	162.385	144.995	123.102	106.26	102.987	98.0774	92.7825
272	220.633	199.353	172.566	155.049	146.154	136.215	126.045
273.07	270.248	252.695	213.816	195.052	180.438	171.995	163.634
274	331.789	314.954	273.182	250.307	231.985	216.154	213.53
275.07	405.463	383.772	333.041	308.342	284.491	274.835	264.58
276	469.313	434.766	380.07	362.314	346.978	328.015	314.875
277.07	537.102	487.362	441.048	424.567	398.714	380.021	382.022
278	566.254	535.744	486.037	454.319	446.859	417.11	420.132
279.07	612.34	563.391	519.757	497.124	483.799	474.374	466.027
280	650.614	599.305	596.375	551.378	526.469	529.089	507.735
281.07	645.39	638.206	596.919	538.206	546.247	527.842	505.238
282	653.486	651.838	590.782	564.636	561.256	531.37	563.462
283.07	689.278	638.994	593.753	579.121	594.606	553.122	549.817
284	637.568	622.987	601.705	568.389	558.024	566.55	589.274
285.07	610.708	602.271	549.903	567.113	552.989	541.864	551.123
286	574.585	541.967	533.827	509.251	508.397	526.752	525.019
287.07	491.589	479.179	463.307	435.932	415.571	477.212	438.694
288	425.97	411.691	413.819	381.881	411.563	390.643	373.85
289.07	319.425	313.725	307.136	314.104	311.463	315.459	317.836
290	247.987	251.677	242.621	223.658	236.516	238.592	237.135
290.93	184.846	190.882	194.187	177.689	174.565	187.998	186.407
292.03	136.815	127.889	122.245	117.472	135.125	120.497	133.518
292.96	94.8278	90.2362	91.8187	90.1742	92.9376	89.6226	92.7722
294.06	62.0567	65.5624	55.7864	59.4334	58.9598	58.1605	60.3406
295	41.1745	45.4063	39.9534	39.7636	41.0834	41.7106	40.9418
295.93	32.2229	30.0613	29.1406	27.8524	28.8855	33.6189	31.8984
297.03	25.8878	23.5748	27.0586	24.6516	26.255	23.7574	18.5874
297.96	18.9994	17.1524	20.8	19.0182	19.8565	14.5177	27.0919
299.06	14.0926	14.1331	16.5213	18.5334	15.2912	17.4614	17.3687
300	15.3981	11.3364	10.7333	18.3225	11.1312	14.7885	13.1896
301.07	4.87525	6.71644	14.2839	14.2512	7.29335	9.47852	10.9783
302	10.2984	12.768	12.4109	11.0964	13.8326	7.95602	11.2266
303.07	3.54428	8.18666	5.04656	6.45303	4.80662	10.0466	3.83883
304	6.85872	10.4094	14.115	5.46314	6.88845	8.51879	5.38106
305.07	10.7033	5.76847	8.76171	4.669	0.754432	11.1528	0.749661
306	1.38375	2.12086	9.0851	5.34657	1.73988	1.46469	6.54983
307.07	1.66492	3.7987	3.83254	6.67585	9.87882	4.61921	8.66532
308	8.25744	7.86154	10.6704	5.03886	8.71975	3.87697	4.23034
309.07	3.4514	5.13117	7.41913	5.30496	2.91332	5.31512	2.99159
310	0.156344	1.2746	3.27889	6.0092	7.85421	-0.508992	3.48189
311.07	-0.508992	6.83149	3.23166	2.97129	4.47716	5.05894	-1.13166
312	2.31746	2.43218	5.15139	-1.10672	4.76805	1.14481	6.24016
313.07	4.17955	1.40917	0.156787	-1.14031	1.33603	7.0889	10.2509
314	2.2843	7.39374	6.5916	3.76147	0.858997	4.14526	2.62384
315.07	3.02708	-0.508992	10.7507	2.21952	4.08167	4.24321	3.02458
316	2.96806	0.922647	0.142474	2.70025	2.55849	-1.91152	5.49251
317.07	0.93193	2.56557	9.09219	1.72481	8.27695	2.20104	8.39789
318	6.20743	0.868418	4.88808	-4.32579	1.91623	3.73189	-2.09755
319.07	-1.34233	-1.90759	3.35201	0.327128	3.72113	1.19895	4.34931
320	-3.79306	0.949797	5.27972	4.99559	3.19814	10.263	1.98477
321.07	-1.34581	6.93702	4.23677	2.00568	1.11702	-4.67913	3.1865
322	1.02829	0.838717	0.196226	1.9724	0.289092	5.59322	0.256119
323.07	5.43013	2.79789	0.950862	6.60001	-0.508992	3.42802	-0.508992
324	5.63016	3.3545	2.34001	5.10899	0.29811	2.03986	5.22577
325.07	0.86275	5.58485	2.39166	1.62928	3.37601	0.797343	6.86861
326	3.05989	0.741008	3.25041	7.77414	5.84245	1.80582	3.88339
327.07	3.82314	0.107151	-1.89692	3.00224	3.5961	1.72481	4.96403
328	-1.92542	1.60517	3.60341	3.42802	-2.88429	0.983545	1.77934
329.07	1.64463	-0.508992	-5.24833	4.92579	3.67861	1.07957	1.11307
330	0.235055	-2.05101	-3.30034	2.76701	1.1549	-3.71412	7.90852
331.07	3.34903	4.97261	1.73149	-0.508992	2.85801	3.27316	-2.10771
332	3.63008	1.6022	1.6872	5.35857	1.13439	3.52652	3.26744
333.07	-3.9692	5.33516	4.42116	-0.508992	1.03422	7.72146	4.05028
334	0.21934	3.03962	-0.508992	-1.21671	7.20111	-0.508992	0.300724
335.07	0.166683	-0.508992	0.244587	3.90602	1.6354	0.244587	6.75845
336	-1.96778	1.45693	0.245156	0.858062	0.206827	0.936095	-0.508992
337.07	3.03711	0.148038	5.12085	3.02708	0.180188	3.83254	0.946612
338	1.45436	1.60666	0.866524	5.33042	1.67124	-0.508992	2.38327
339.07	3.00471	-1.13951	-0.508992	4.55247	3.65767	4.26916	3.12209
340	-0.508992	-1.18696	3.06244	3.12209	0.955137	7.30906	3.55605
341.07	-0.508992	1.32363	2.31786	4.0872	1.49368	0.208368	4.28553
342	5.23447	5.42768	3.70449	0.771417	0.0898102	-3.31208	2.09517
343.07	2.57743	4.76651	3.50976	-3.03106	2.15235	1.32139	-1.79931
344	3.89387	4.3161	-0.508992	5.43553	0.779668	2.98263	-1.11286
345.07	1.8085	2.35142	2.6859	0.673041	1.8085	0.714249	5.30872
346	0.0687085	-1.11322	6.31483	1.71323	-0.508992	1.98167	-1.10423
347.07	0.643746	-0.508992	3.00966	2.60821	2.72516	2.18497	0.776355
348	3.21046	0.748869	5.4004	6.9723	2.45134	0.636483	0.102629
349.07	-0.508992	1.63693	1.344	-0.508992	3.09245	-0.508992	1.23824
350	1.61415	2.0099	-0.508992	-0.508992	3.26697	0.17128	0.67374

[truncated: 9 more sheets: raw_data_11, raw_data_12, raw_data_13, raw_data_14, raw_data_15, raw_data_16, raw_data_17, raw_data_18, raw_data_19]
